# Supplementary material for: Integrated Lipidomics and Transcriptomics Analyses Reveal Key Regulators of Fat Deposition in Different Adipose Tissues of Geese (Anser cygnoides)
Source: Animals (Basel). 2024 Jul 5;14(13):1990. doi: 10.3390/ani14131990 (PMC11240315; doi:10.3390/ani14131990)
Supplement: Supplementary file 1 [file animals-14-01990-s001.zip › Table S2.xlsx]

## Sheet: 数据
Table S1. RT-qPCR primer sequences
Gene	Primer sequence	Primer lenth
q-MGLL-F	CGGTGGCATGAAGGTGTC	18
q-MGLL-R	CGGAAGAGCCGTGTAGCA	18
q-RBP4-F	TGCTGCTGGCACTCACCT	18
q-RBP4-R	GCCGCTGTACCTGTTCTTGT	20
q-PPP1R3B-F	CAAGCGATGGCTGTGGAT	18
q-PPP1R3B-R	TTTGCTGCCTCTTCTGGT	18
q-ENPP1-F	GCCCAAGCGTTTCCATTA	18
q-ENPP1-R	GAAGCGATTATCAGAGCC	18
qSox9-F	GCAGCGGACGCACATCA	17
qSox9-R	CGTACTGGGAGCGGGTGAT	19
qDUSP7-F	CTCAGATGGTGAATCCGACAG	21
qDUSP7-R	GCAGCCCAGGTACAGGTAAG	20
qTHY1-F	GGACTGCCGCTACGAGA	17
qTHY1-R	GGAGACGCTGATGGTGCT	18
qAPOF-F	AGGACGATGCCTGCAACCCG	20
qAPOF-R	TGGAAGGCGAAGTAGATGCTGGTG	24
qAPOC3-F	TGACACGGACACGGTGGT	18
qAPOC3-R	TTGCTGAGCTGCCTCTGACT	20
qCIDEC-F	GCCACGCTCTACGGCACCTA	20
qCIDEC-R	CCTCGTCCTCCTTGTGCTCC	20
qABHD11-F	TGGAGGGCCGCTATGTC	17
qABHD11-R	TCTGGGTAGTCTTTGGAACTGAT	23
qFABP2-F	TAACAGCTCGGCTACTTC	18
qFABP2-R	GGGCTCCTAACTTCCTT	17
qLPL-F	GGGAACCTGATTCAAACG	18
qLPL-R	TCCAGTCAATAAATGTAGCG	20
qFGF16-F	ACCGACTTCGCTCACCTCAA	20
qFGF16-R	CACCGCCAGGCTGATAAACT	20
qIGF2-F	GTGGGACGAAATAACAGGAGGAT	23
qIGF2-R	GGTGGAGGAGCACGGAGGCTGTCAT	25
qIGFBP2-F	CGGCAGATGGGCAAAGTG	18
qIGFBP2-R	GGGATGTGGAGGGAGTAGAGG	21
qWNT5B-F	GCTTTCACCTATGCCGTCAGT	21
qWNT5B-R	CCCGTACTCCACGTTATCCC	20
qB-actin-F	GTATGGAGTCCTGCGGTAT	19
qB-actin-R	TTTCATCGTGCTGGGTG	17
